# Supplementary material for: ctDNA dynamics demonstrates rapid treatment response to tafasitamab + R-CHOP +/− lenalidomide and predicts outcome in diffuse large B-cell lymphoma: results from the phase 1b First-MIND study
Source: Leukemia. 2025 Oct 27;40(1):87–94. doi: 10.1038/s41375-025-02759-4 (PMC12789008; doi:10.1038/s41375-025-02759-4)
Supplement: Supplementary file 2 — Supplementary tables [file 41375_2025_2759_MOESM2_ESM.xlsx]

## Sheet: Table S1
Table S1. List of target primer pools used for library preparation. Sequencing binding adapter (violet), barcoding variable sequence (XXXXXXXX), Sequencing primer (blue), target-specific sequence (green).
Primer mix	Name	Sequence (5’-3’)	µl in Pool	µM in PCR
IGHcfFR3_FP_mix	IGHcfFR3_VH1	AATGATACGGCGACCACCGAGATCTACACXXXXXXXXACACTCTTTCCCTACACGACGCTCTTCCGATCTTGAGGAGCCTGAGATCTGAVGACW	5	0.5
	IGHcfFR3_VH2	AATGATACGGCGACCACCGAGATCTACACXXXXXXXXACACTCTTTCCCTACACGACGCTCTTCCGATCTTGACCAACATGGACMYTGTGGACA	2	0.2
	IGHcfFR3_VH3_a	AATGATACGGCGACCACCGAGATCTACACXXXXXXXXACACTCTTTCCCTACACGACGCTCTTCCGATCTTGAACAGYCTGAGAGCYGAGGACA	1	0.1
	IGHcfFR3_VH3_b	AATGATACGGCGACCACCGAGATCTACACXXXXXXXXACACTCTTTCCCTACACGACGCTCTTCCGATCTTGAACAGCCTGARARCCGAGGACA	1	0.1
	IGHcfFR3_VH3_c	AATGATACGGCGACCACCGAGATCTACACXXXXXXXXACACTCTTTCCCTACACGACGCTCTTCCGATCTTGAACAGHCTGAGAGCHGAGGRCA	1	0.1
	IGHcfFR3_VH4	AATGATACGGCGACCACCGAGATCTACACXXXXXXXXACACTCTTTCCCTACACGACGCTCTTCCGATCTTGAGCTCTGTGACYGCCGCRGACA	1	0.1
	IGHcfFR3_VH5	AATGATACGGCGACCACCGAGATCTACACXXXXXXXXACACTCTTTCCCTACACGACGCTCTTCCGATCTAGCAGCCTGAAGGCYTCGGACR	1	0.1
	IGHcfFR3_VH6	AATGATACGGCGACCACCGAGATCTACACXXXXXXXXACACTCTTTCCCTACACGACGCTCTTCCGATCTTGAACTCTGTGACTCCCGAGGACA	10	1
	IGHcfFR3_VH7	AATGATACGGCGACCACCGAGATCTACACXXXXXXXXACACTCTTTCCCTACACGACGCTCTTCCGATCTTCWGCAGCCTAAAGGCTGAGGACA	10	1
	IGHcfFR3_VH	AATGATACGGCGACCACCGAGATCTACACXXXXXXXXACACTCTTTCCCTACACGACGCTCTTCCGATCTGHGGACACNGCYGTGTATTAC	1	0.1
IGHJ_A	IGH-J-A-1	CAAGCAGAAGACGGCATACGAGATXXXXXXXXGTGACTGGAGTTCAGACGTGTGCTCTTCCGATCTCTTACCTGAGGAGACGGTGACC	1	0.1
IGHDJ_FP_mix	IGHDJ_A	AATGATACGGCGACCACCGAGATCTACACXXXXXXXXACACTCTTTCCCTACACGACGCTCTTCCGATCTGATTCYGAACAGCCCCGAGTCA	1	0.2
	IGHDJ_B	AATGATACGGCGACCACCGAGATCTACACXXXXXXXXACACTCTTTCCCTACACGACGCTCTTCCGATCTGATTTTGTGGGGGYTCGTGTC	1	0.2
	IGHDJ_C	AATGATACGGCGACCACCGAGATCTACACXXXXXXXXACACTCTTTCCCTACACGACGCTCTTCCGATCTGTTTGRRGTGAGGTCTGTGTCA	1	0.2
	IGHDJ_D	AATGATACGGCGACCACCGAGATCTACACXXXXXXXXACACTCTTTCCCTACACGACGCTCTTCCGATCTGTTTRGRRTGAGGTCTGTGTCACT	1	0.2
	IGHDJ_E	AATGATACGGCGACCACCGAGATCTACACXXXXXXXXACACTCTTTCCCTACACGACGCTCTTCCGATCTCTTTTTGTGAAGGSCCCTCCTR	1	0.2
	IGHDJ_F	AATGATACGGCGACCACCGAGATCTACACXXXXXXXXACACTCTTTCCCTACACGACGCTCTTCCGATCTGTTATTGTCAGGSGRTGTCAGAC	1	0.2
	IGHDJ_G	AATGATACGGCGACCACCGAGATCTACACXXXXXXXXACACTCTTTCCCTACACGACGCTCTTCCGATCTGTTATTGTCAGGGGGTGYCAGRC	1	0.2
	IGHDJ_H	AATGATACGGCGACCACCGAGATCTACACXXXXXXXXACACTCTTTCCCTACACGACGCTCTTCCGATCTGTTTCTGAAGSTGTCTGTRTCAC	1	0.2
IGHJ_A	IGH-J-A-1	CAAGCAGAAGACGGCATACGAGATXXXXXXXXGTGACTGGAGTTCAGACGTGTGCTCTTCCGATCTCTTACCTGAGGAGACGGTGACC	1	0.1
IGK_FP_mix	IGK_V_A_1	AATGATACGGCGACCACCGAGATCTACACXXXXXXXXACACTCTTTCCCTACACGACGCTCTTCCGATCTAAGTGGGGTCCCATCAAGGTTCAG	1	0.1
	IGK_V_B	AATGATACGGCGACCACCGAGATCTACACXXXXXXXXACACTCTTTCCCTACACGACGCTCTTCCGATCTAGTCCCATCTCGGTTCAGTGGCAG	1	0.1
	IGK_V_C	AATGATACGGCGACCACCGAGATCTACACXXXXXXXXACACTCTTTCCCTACACGACGCTCTTCCGATCTGAAACAGGGGTCCCATCAAGGTTC	1	0.1
	IGK_V_D	AATGATACGGCGACCACCGAGATCTACACXXXXXXXXACACTCTTTCCCTACACGACGCTCTTCCGATCTTCCCAGACAGATTCAGTGGCAGTG	1	0.1
	IGK_V_E	AATGATACGGCGACCACCGAGATCTACACXXXXXXXXACACTCTTTCCCTACACGACGCTCTTCCGATCTCTGGAGTGCCAGATAGGTTCAGTG	1	0.1
	IGK_V_F	AATGATACGGCGACCACCGAGATCTACACXXXXXXXXACACTCTTTCCCTACACGACGCTCTTCCGATCTCCCTGGAGTCCCAGACAGGTTCAG	1	0.1
	IGK_V_G	AATGATACGGCGACCACCGAGATCTACACXXXXXXXXACACTCTTTCCCTACACGACGCTCTTCCGATCTGCATCCCAGCCAGGTTCAGTG	1	0.1
	IGK_V_H	AATGATACGGCGACCACCGAGATCTACACXXXXXXXXACACTCTTTCCCTACACGACGCTCTTCCGATCTGTCCCTGACCGATTCAGTGGCA	1	0.1
	IGK_V_I	AATGATACGGCGACCACCGAGATCTACACXXXXXXXXACACTCTTTCCCTACACGACGCTCTTCCGATCTAATCCCACCTCGATTCAGTGGC	1	0.1
	IGK_V_J	AATGATACGGCGACCACCGAGATCTACACXXXXXXXXACACTCTTTCCCTACACGACGCTCTTCCGATCTCTCAGGGGTCCCCTCGAGGTT	1	0.1
	IGK_V_K	AATGATACGGCGACCACCGAGATCTACACXXXXXXXXACACTCTTTCCCTACACGACGCTCTTCCGATCTAGACACTGGGGTCCCAGCCA	1	0.1
	IGK_INTRA_A	AATGATACGGCGACCACCGAGATCTACACXXXXXXXXACACTCTTTCCCTACACGACGCTCTTCCGATCTGAGTGGCTTTGGTGGCCATGC	1	0.1
IGK_RP_mix	IGK_J_A	CAAGCAGAAGACGGCATACGAGATXXXXXXXXGTGACTGGAGTTCAGACGTGTGCTCTTCCGATCTACGTTTGATCTCCACCTTGGTCCC	1	0.1
	IGK_J_B	CAAGCAGAAGACGGCATACGAGATXXXXXXXXGTGACTGGAGTTCAGACGTGTGCTCTTCCGATCTACGTTTGATATCCACTTTGGTCCC	1	0.1
	IGK_J_C	CAAGCAGAAGACGGCATACGAGATXXXXXXXXGTGACTGGAGTTCAGACGTGTGCTCTTCCGATCTACGTTTAATCTCCAGTCGTGTCCC	1	0.1
	IGK_DE_A	CAAGCAGAAGACGGCATACGAGATXXXXXXXXGTGACTGGAGTTCAGACGTGTGCTCTTCCGATCTGCAGCTGCAGACTCATGAGGAG	1	0.1

## Sheet: Table S2
Table S2. Targeted-PCR's master mixes and cycler conditions
		IGH-VJ (cfFR3)		IGH-DJ		IGK
	Stock concentration	final concentration	Volume (µl)/library	final concentration	Volume (µl)/library	final concentration	Volume (µl)/library
FastStart™ High Fidelity reaction buffer w/o MgCl2	10x	1x	5	1x	5	1x	5
MgCl2	25 mM	3 mM	6	3 mM	6	3 mM	3
Forward primer		variable	1.65	variable	0.8	0.1 µM each	0.6
Reverse primer	10 µM	0.1 µM	0.5	0.4 µM	2	0.1 µM	2
Aqua			23.65		22		26.2
dNTP-Mix	10 mM	0.2 mM	1	0.4 mM	2	0.2 mM	1
Spike-in DNA	40 copies	80 copies	2	80 copies	2	80 copies	2
FastStart™ High Fidelity enzyme mix	5 U/µl	1 U	0.2	1 U	0.2	1 U	0.2
PCR Cycler Conditions
		IGH-VJ (cfFR3)		IGH-DJ & IGK
1 cycle	Initial denaturation	94°C	94°C	10 min	10 min
35 cycles	Denaturation	94°C	94°C	1 min	1 min
1 cycle	Annealing	50°C	63°C	1 min	1 min
	Extension	72°C	72°C	30 s	30 s
1 cycle	Final extension	72°C	72°C	10 min	10 min
	Storage	4°C	4°C	∞	∞

## Sheet: Table S3
Table S3. PCR Cylcer conditions for allele-specific droplet digital PCR assay
	pmol/ul	nM	µl
2X ddPCR Supermix Buffer			10
Forward primer	20	300	0.3
reverse primer	20	300	0.3
Probe	20	100	0.1
cfDNA Sample			up to 5 µl
Aqua			filled up to 20 µl
